# Supplementary material for: Holliday junction–ZMM protein feedback enables meiotic crossover assurance
Source: Nature. 2025 Sep 24;647(8090):766–75. doi: 10.1038/s41586-025-09559-x (PMC12630000; doi:10.1038/s41586-025-09559-x)
Supplement: Supplementary file 5 — Supplementary Videos 1–17. [file 41586_2025_9559_MOESM5_ESM.zip]

Archive with 30 entries (28 files):
- supplementary_videos/
- supplementary_videos/supplementary_video_1.mov
- supplementary_videos/supplementary_video_10.mov
- supplementary_videos/supplementary_video_11.mov
- supplementary_videos/supplementary_video_12.mov
- supplementary_videos/supplementary_video_13.mov
- supplementary_videos/supplementary_video_14.mov
- supplementary_videos/supplementary_video_15.mov
- supplementary_videos/supplementary_video_16.mov
- supplementary_videos/supplementary_video_17.mov
- supplementary_videos/supplementary_video_2.mov
- supplementary_videos/supplementary_video_3.mov
- supplementary_videos/supplementary_video_4.mov
- supplementary_videos/supplementary_video_5.mov
- supplementary_videos/supplementary_video_6.mov
- supplementary_videos/supplementary_video_7.mov
- supplementary_videos/supplementary_video_8.mov
- supplementary_videos/supplementary_video_9.mov
- supplementary_videos/supplementary_video_legends.docx
- supplementary_videos/__MACOSX/
- supplementary_videos/__MACOSX/._supplementary_video_1.mov
- supplementary_videos/__MACOSX/._supplementary_video_12.mov
- supplementary_videos/__MACOSX/._supplementary_video_2.mov
- supplementary_videos/__MACOSX/._supplementary_video_3.mov
- supplementary_videos/__MACOSX/._supplementary_video_4.mov
- supplementary_videos/__MACOSX/._supplementary_video_5.mov
- supplementary_videos/__MACOSX/._supplementary_video_6.mov
- supplementary_videos/__MACOSX/._supplementary_video_7.mov
- supplementary_videos/__MACOSX/._supplementary_video_8.mov
- supplementary_videos/__MACOSX/._supplementary_video_9.mov
